# Supplementary material for: Prognostic Implications of Combined p53 and Mismatch-Repair Immunophenotypes in Uterine Carcinosarcoma
Source: Medicina (Kaunas). 2026 Jun 10;62(6):1135. doi: 10.3390/medicina62061135 (PMC13302820; doi:10.3390/medicina62061135)
Supplement: Supplementary file 1 [file medicina-62-01135-s001.zip]

Archive with 1 entries (1 files):
- medicina-4360421-supplementary.pdf
